# Supplementary material for: Continued Expression of GATA3 Is Necessary for Cochlear Neurosensory Development
Source: PLoS One. 2013 Apr 16;8(4):e62046. doi: 10.1371/journal.pone.0062046 (PMC3628701; doi:10.1371/journal.pone.0062046)
Supplement: Table S1 — This table lists sequences and relevant data for all qPCR primers used. (XLSX) [file pone.0062046.s001.xlsx]

## Sheet: Sheet1
Gene Name	Accession #	Left	Right	Amplicon length	Probe	in silico Tm	%GC	L position	R position	length of intron spanned
Atoh1	NM_007500.4	tgcgatctccgagtgagag	ctcttctgcaaggtctgattttt	67 nt	69	60/59	58/59	9-27	53-75	NI
Axin2	NM_015732.4	gagagtgagcggcagagc	cggctgactcgttctcct	104	96	59/59	67/61	2216-2233	2302-2319	523
Bmp4	NM_007554.2	gaggagtttccatcacgaaga	gctctgccgaggagatca	122	89	59/60	48/61	782-802	886-903	1000
Eya1	NM_010164.2	gggtctttagacagtttctcaggt	tgggtatgatctgttggaagg	111	22	59/59	46/48	783-806	873-893	8513
notch1	NM_008714.3	cagaacaccaatggcagcta	cattgtgacacgggttgg	103	34	59/59	50/56	2917-2936	3002-3019	668
pax2	NM_011037.3	cactgatcctgcccacatta	cagagccctcagacacatctc	77	10	59/60	50/57	624-643	680-700	19209
sox2	NM_011443.3	tccaaaaactaatcacaacaatcg	gaagtgcaattgggatgaaaa	73	63	60/59	33/38	162-185	214-234	No Introns
tecta	NM_009347.2	ttcatcttcgctcttgttcg	ttctgccaaaatggatacatga	65	26	59/60	45/38	304-323	347-368	3144
gata2	NM_008090.5	gcttcacccctaagcagaga	tggcaccacagttgacaca	72	15	59/60	55/53	1092-1111	1145-1163	1555
fgf10	NM_008002.4	cagcaggctgggactctg	agacatctgcgcccctct	64	93	60/60	67/61	198-215	244-261	No Introns
Islet1	AJ132765.1|AJ132765:EMBL|TRAN00000137469:ASTD|ENSMUSG000000 42258:Ensembl-Gn|ENSMUST00000036060:Ensembl-Tr	ccctctcagtcccttgcat	gtcttctcgggctgtttgtg	108	71	60/60	58/55	567-585	655-674	1883
prox1	NM_008937.2	cgacatctcaccttattcagga	ttgcctttttcaagtgattgg	68	4	59/60	45/38	2178-2199	2225-2245	6996
smo	NM_176996.4	gcaagctcgtgctctggt	gggcatgtagacagcacaca	86	107	60/60	61/55			17114
Fgfr2b	NM_201601.2	cctgcggagacaggtaaca	cggggtgttggagttcat	61	17	59/59	58/56	2151-2169	2194-2211	10790
pou4f3	NM_138945.2	ccccgtactgcaagaacc	catcaaagcttccaaatatattaccc	113	19	59/60	61/35	85-102	172-197	347
nhlh1	NM_010916.2	tctcacttgccagcttggat	gttccatggtcaagattccag	70	53	60/59	50/48	270-289	319-339	2815
nhlh2	NM_178777.3	aatattggctgcttttaatatttgc	agcatcattttggaggcttg	119	63	59/60	28/45	404-428	503-522	1584
triobp	NM_138579.4	ctcttctcggtggctgga	catagcagggaagccacagt	78	26	60/60	61/55	447-464	505-524	2559
Myo7a	NM_008663.2	cattgctgcccacaagaag	gggcataattgaccacatcc	83	82	60/60	53/50	4565-4583	4628-4647	2121
